# Supplementary material for: Integrated Multi-Omics Analysis to Investigate the Molecular Mechanisms Underlying the Response of Auricularia heimuer to High-Temperature Stress
Source: J Fungi (Basel). 2025 Feb 20;11(3):167. doi: 10.3390/jof11030167 (PMC11943417; doi:10.3390/jof11030167)
Supplement: Supplementary file 1 [file jof-11-00167-s001.zip]

Archive with 1 entries (1 files):
- jof-3479130-supplementary.pdf
